# Supplementary material for: Extracellular Vesicle-Associated microRNAs as Candidate Biomarkers and Mediators of Diabetic Complications: Clinical and Translational Evidence Across Neuropathy, Diabetic Kidney Disease, Retinopathy, and MASLD
Source: Metabolites. 2026 Jul 16;16(7):500. doi: 10.3390/metabo16070500 (PMC13413715; doi:10.3390/metabo16070500)
Supplement: Supplementary file 1 [file metabolites-16-00500-s001.zip]

Archive with 1 entries (1 files):
- metabolites-4385381-supplementary.pdf
